# Supplementary material for: Investigating serum free light chains in patients with common variable immunodeficiency disorder in compare with other immunodeficiency diseases
Source: Sci Rep. 2026 Mar 13;16:13442. doi: 10.1038/s41598-026-41057-6 (PMC13111665; doi:10.1038/s41598-026-41057-6)
Supplement: Supplementary file 1 — Supplementary Material 1 [file 41598_2026_41057_MOESM1_ESM.xlsx]

## Sheet: Sheet1
No	gender	age	DX	New_DX	CD27	KAPPA	LAMBDA	IGG_baseline	IGG2	IGM	IGA	IGE	IVIG_TherapyM	LTT	CD45RO	CD45RA	GENUM	AB	FH	INFECTION	AUTOIMM	GRANULO	LYMPHOPRO	ALLERGY	CD19	CD20	CD4	CD8	Qualitative	filter_$	CVID_Predictor
61	male	14	CMCC				10.70		1100.0						63.00	17.00		nl	negative	positive	negative	negative	negative	negative			33.00
62	female	39	CMCC				8.10										AIRE		positive	positive	negative	negative	negative	negative			43.00
63	female	10	CGD				7.10												positive	positive	negative	negative	negative	negative
64	female	13	CGD				15.70												positive	positive	positive	negative	negative	negative
65	male	41	CGD				33.60		1200.0										negative	positive	negative	negative	negative	negative
66	female	10	CVIDHCs				6.00												negative	positive	negative	negative	negative	negative
68	female	8	CVIDCVID				6.30												negative	positive	negative	negative	negative	negative
81	female	29	HCs	.HCsHCs		13.51	12.57																							Selected
82	female	25	HCs	.HCsHCs		13.68	8.18																							Selected
83	female	30	HCs	.HCsHCs		14.75	11.24																							Selected
84	female	25	HCs	.HCsHCs		15.59	13.27																							Selected
85	female	30	HCs	.HCsHCs		15.11	13.00																							Selected
86	female	26	HCs	.HCsHCs		15.45	8.58																							Selected
87	female	26	HCs	.HCsHCs		15.49	7.83																							Selected
88	female	27	HCs	.HCsHCs		16.66	8.49																							Selected
89	female	24	HCs	.HCsHCs		13.16	9.60																							Selected
90	male	31	HCs	.HCsHCs		15.91	13.83																							Selected
91	male	33	HCs	.HCsHCs		15.47	10.69																							Selected
92	male	32	HCs	.HCsHCs		16.36	10.67																							Selected
93	male	28	HCs	.HCsHCs		13.91	10.12																							Selected
94	male	29	HCs	.HCsHCs		17.68	14.94																							Selected
95	male	33	HCs	.HCsHCs		16.68	7.15																							Selected
96	male	26	HCs	.HCsHCs		13.77	8.28																							Selected
97	male	31	HCs	.HCsHCs		13.34	11.38																							Selected
98	male	30	HCs	.HCsHCs		15.45	14.01																							Selected
99	male	27	HCs	.HCsHCs		13.65	12.20																							Selected
100	male	33	HCs	.HCsHCs		17.97	12.42																							Selected
1	female	23	CVID	CVID.HCsHCs		2.20	1.10	390	412.0	18	32	1	6	nl			CTLA4	abnl	positive	positive	positive	negative	negative	negative			37.00		.DNDN	Selected
2	male	34	CVID	CVID.HCsHCs		1.50	1.10		650.0				12				CTLA4		positive	positive	negative	negative	negative	negative			60.00		.DNDN	Selected
3	male	43	CVID	CVID.HCsHCs	21.00	4.30	2.90	235	315.0	38	42	2	120	abnl			ICOS	abnl	positive	positive	negative	negative	negative	negative	2.00	8.00	36.00	46.00	K+L-.DNDN	Selected
4	male	20	CVID	CVID.HCsHCs	21.00	14.90	21.50	580	620.0	16	5	0	192		94.00	4.50	TIMP1	abnl	negative	positive	positive	negative	positive	negative	6.50		16.00	60.00	DP.DNDN	Selected
5	male	7	CVID	CVID.HCsHCs	76.00	.80	.30	41	160.0	30	3	1	72	abnl	98.00		LRBA		negative	positive	positive	positive	negative	positive			21.00		.DNDN	Selected
6	male	29	CVID	CVID.HCsHCs		1.10	2.00	300	560.0	6	68	1	24				CTLA4		positive	negative	positive	negative	negative	negative			27.00		DP.DNDN	Selected
7	male	50	CVID	CVID.HCsHCs	9.90	2.10	1.00	94	430.0	71	40	9	144	nl	38.00		PRKCD	abnl	negative	positive	positive	negative	positive	negative	4.70		12.00	46.00	.DNDN	Selected
8	female	44	CVID	CVID.HCsHCs	2.90	1.30	.60	35	528.0	2	2	1	204	abnl		21.00	NFKBID	abnl	negative	positive	positive	negative	negative	negative	6.50		28.00	55.00	.DNDN	Selected
9	male	54	CVID	CVID.HCsHCs		2.60	.90	5	770.0	0	5	1	120						negative	positive	negative	negative	negative	negative			22.00		.DNDN	Selected
10	male	57	CVID	CVID.HCsHCs	28.00	2.10	.90	250	570.0	1	0	190	132	abnl	81.00	7.00			negative	positive	positive	negative	positive	negative	8.00		31.00	46.00	.DNDN	Selected
11	female	27	CVID	CVID.HCsHCs	55.00	10.20	3.70	170	1200.0	200	3	0	144	nl	58.00	40.00	PIK3R1	abnl	negative	positive	negative	negative	negative	negative	4.00		26.00		DP.DNDN	Selected
12	female	50	CVID	CVID.HCsHCs	.70	1.90	.60	470	655.0	7	3	0	84	abnl	67.00	8.90		abnl	negative	positive	negative	negative	positive	positive			23.00		.DNDN	Selected
13	female	45	CVID	CVID.HCsHCs		3.70	1.50	47	847.0	7	20	0	168	abnl				nl	negative	positive	positive	negative	negative	negative			37.00		K+L-.DNDN	Selected
14	female	36	CVID	CVID.HCsHCs		2.20	.90	114	616.0	8	3	16	72	abnL(Candi)	63.00			abnl	negative	positive	negative	negative	negative	negative	2.00	4.00	38.00	41.00	.DNDN	Selected
15	male	55	CVID	CVID.HCsHCs	17.60	6.50	2.10	330	518.0	13	18	1	48	abnl		8.50	PRK3D		positive	positive	negative	negative	negative	negative	10.00		29.00	49.00	K+L-.DNDN	Selected
16	female	45	CVID	CVID.HCsHCs		1.20	.80	100	368.0	5	10	0	120		41.00				negative	positive	negative	negative	positive	negative			25.00		.DNDN	Selected
17	male	20	CVID	CVID.HCsHCs	5.00	1.36	.90	350	399.0	10	6	1	216	abnl	45.00	28.00	pola1/	abnl	negative	positive	negative	negative	negative	negative	1.00		16.00	69.00	.DNDN	Selected
21	female	30	CVID	CVID.HCsHCs	.95	2.50	.80	48		9	3	1	120					abnl	negative	positive	negative	negative	negative	negative	14.00	14.00	31.00	31.00	.DNDN	Selected
26	male	29	CVID	CVID.HCsHCs	1.70	2.30	1.00	0		0	0	0	24	abnl		18.00		abnl	negative	positive	negative	negative	positive	negative	5.40		20.00	50.00	.DNDN	Selected
31	male	40	CVID	CVID.HCsHCs		1.00	.90	630	336.0	40	0	3	180				TRAF3	abnl	positive	positive	negative	negative	negative	positive					.DNDN	Selected
33	male	54	CVID	CVID.HCsHCs	91.00		4.00	358	450.0	48	92	0	1	nl	99.00			abnl	positive	negative	negative	negative	positive	negative					K+L-.DNDN	Selected
34	female	36	CVID	CVID.HCsHCs	27.00	1.80	1.20	150	650.0	5	10	0	216			12.00		nl	negative	positive	positive	negative	positive	negative	25.00		21.00		.DNDN	Selected
35	female	37	CVID	CVID.HCsHCs		3.60	4.40	29	680.0	3	0	0	180					abnl	negative	positive	negative	negative	negative	negative			33.00		K+L-.DNDN	Selected
36	female	35	CVID	CVID.HCsHCs	59.00	8.40	3.80	26	586.0	3	5	0	132				polr3a	abnl	negative	positive	negative	negative	positive	negative			23.00		K+L-.DNDN	Selected
37	female	31	CVID	CVID.HCsHCs	37.00	1.50	1.20	1	441.0	1		0	24	nl	98.00			abnl	negative	positive	negative	negative	negative	negative					.DNDN	Selected
38	male	65	CVID	CVID.HCsHCs	8.00	4.00	3.50	130	531.0	30	10		60	abnl		25.00		abnl	positive	positive	negative	negative	negative	negative	11.50		38.00	25.00	DP.DNDN	Selected
39	male	54	CVID	CVID.HCsHCs	5.40	.90	.80	40	590.0		0	1	420	nl		6.50	PJA1\M	abnl	positive	positive	negative	negative	negative	negative	3.70	6.00	23.00	63.00	.DNDN	Selected
40	male	24	CVID	CVID.HCsHCs	18.00		.10	600	511.0	112	41	29	288	abnl		38.00		nl	positive	positive	positive	negative	negative	negative			47.00	28.00	K+L-.DNDN	Selected
42	female	22	CVID	CVID.HCsHCs	23.00	.90	.90	47	315.0	5	10	12	204	abnl	55.00	14.70		abnl	negative	positive	negative	negative	negative	negative	.10		42.00		.DNDN	Selected
43	male	27	CVID	CVID.HCsHCs	11.60	4.30	3.80	336		10	3	5	1	abnl	55.00	55.00		abnl	positive	positive	negative	negative	negative	negative	2.00				K+L-.DNDN	Selected
60	female	37	CVID	CVID.HCsHCs			3.00	647	620.0	34	8	12	5					abnl	positive	positive	negative	negative	negative	negative						Selected
67	male	29	CVID	9.HCsHCs	73.00			480	585.0	30	48	495	2	nl	98.00			abnl	negative	positive	positive	negative	negative	negative						Selected
70	male	11	CVID	CVID.HCsHCs		.70	.80	820	1100.0	40	30	1	84						negative	positive	positive	negative	negative	negative	.00	.00	21.00	71.00	.DNDN	Selected
71	female	6	CVID	CVID.HCsHCs		.80	1.10	715	685.0				48				ELRBA		positive	positive	negative	negative	positive	negative					.DNDN	Selected
72	male	16	CVID	CVID.HCsHCs		3.20	1.80	227		7	3	0						abnl	positive	positive	negative	negative	negative	negative	20.00	20.00	30.00	40.00	K+L-.DNDN	Selected
73	male	40	CVID	CVID.HCsHCs		.70	.60	190	760.0	40	60	1	48					abnl	negative	positive	negative	negative	negative	negative	5.00	5.00	20.00	50.00	.DNDN	Selected
74	female	10	CVID	CVID.HCsHCs		.00	.50	240	407.0	7	3	0	36	abnl				abnl	negative	positive	negative	negative	negative	negative	.00	.00	52.00	20.00	.DNDN	Selected
75	male	11	CVID	CVID.HCsHCs	3.50	6.30	.60	448	980.0	20	21	0	24						negative	positive	negative	negative	positive	negative	19.00	17.00	32.00	25.00	K+L-.DNDN	Selected
77	male	12	CVID	CVID.HCsHCs		12.60	11.70	499	1069.0	26	82	13	108	abnl				abnl	negative	negative	positive	negative	negative	negative	.00	.00	40.00	47.00	DP.DNDN	Selected
78	female	40	CVID	CVID.HCsHCs		13.00	9.20						120																DP.DNDN	Selected
44	female	43	CVID	CID.HCsHCs		6.80	5.60												negative	positive	negative	negative	negative	negative			30.00		DP.DNDN	Selected
18	male	37	CID	CID.HCsHCs	22.00	5.50	1.50	3			0	1	264	abnl				abnl	positive	positive	negative	negative	negative	negative	.50	3.30	17.00	58.00	K+L-.DNDN	Selected
19	female	32	CID	CID.HCsHCs	33.00	16.70	4.90	330	850.0	330	19	0	168	abnl				abnl	positive	positive	negative	negative	negative	negative	1.50	2.00	31.00	58.00	K+L-.DNDN	Selected
20	female	3	CID	CID.HCsHCs		6.20	4.10	500	928.0	88		5	36	nl			DOCK8	abnl	positive	positive	negative	negative	negative	negative			51.00		DP.DNDN	Selected
22	male	39	CID	CID.HCsHCs		.90	.90	140	182.0	0	0	1	252					abnl	negative	positive	negative	negative	positive	negative			19.00		.DNDN	Selected
23	female	33	CID	CID.HCsHCs		7.80	2.80	19	800.0	37	1	20	276	abnl	28.70	60.00	CD70		positive	positive	positive	negative	positive	negative	13.00	76.00	33.00	39.00	K+L-.DNDN	Selected
24	female	10	CID	CID.HCsHCs		5.30	8.70	230	562.0	36	56	0	60	abnl			ICF	abnl	negative	positive	negative	negative	negative	negative			37.00		DP.DNDN	Selected
25	female	41	CID	CID.HCsHCs	12.00	28.70	21.00	140	1900.0	70	780	20	6	abnl	60.00	33.00			positive	positive	negative	negative	negative	positive			28.00		DP.DNDN	Selected
32	male	36	CID	CID.HCsHCs	.00	1.00	1.10	175	266.0	45	12	9	144	abnl		1.30	PKLR	abnl	negative	positive	positive	positive	positive	negative	1.70		43.00	33.00	.DNDN	Selected
41	female	34	CID	CID.HCsHCs	.00	1.40	.20	860	590.0		0	110	204	abnl		46.00	TCF3	nl	positive	positive	negative	negative	negative	negative	.50		57.00	30.00	.DNDN	Selected
50	female	5	CID	CID.HCsHCs		36.00	23.80		852.0								DOCK8		positive	positive	negative	negative	negative	negative					DP.DNDN	Selected
55	male	39	CID	CID.HCsHCs	32.00	1.10	.50	0	567.0	0	0	0	48	abnl			ikfz2\		negative	positive	negative	negative	negative	negative	2.00	2.00	21.00	64.00	.DNDN	Selected
57	male	21	CID	CID.HCsHCs	83.00	.90	.20	24	346.0	3	10	0	228	abnl		20.00	kmt2d/	abnl	negative	positive	positive	negative	negative	negative	.80	1.00	31.00	43.00	.DNDN	Selected
59	male	32	CID	CID.HCsHCs			3.30	530		22	17	5							positive	positive	negative	negative	negative	negative						Selected
69	female	7	CID	CID.HCsHCs			17.00												positive	positive	negative	negative	negative	negative						Selected
27	female	28	Agamma	Agamma(X+nX).HCsHCs		1.10	1.10		315.0				60				TCF3	abnl	negative	positive	positive	negative	negative	negative					.DNDN	Not Selected
28	female	37	Agamma	Agamma(X+nX).HCsHCs	72.00	2.40	.30	0	920.0	0	0	0	360	abnl		43.00	IGHM		negative	positive	negative	negative	negative	negative	.10		54.00	32.00	.DNDN	Not Selected
29	male	24	Agamma	Agamma(X+nX).HCsHCs		.70	.60	280	462.0	7	7	0	72		45.00	43.00	CYP2E/		negative	positive	negative	negative	negative	negative	5.00		32.00	47.00	.DNDN	Not Selected
30	female	31	Agamma	Agamma(X+nX).HCsHCs	7.70	3.80	3.10	214	576.0	18	8	1	180	abnl	48.00	21.00	top2b	abnl	negative	positive	negative	negative	negative	positive	15.00		48.00	24.00	K+L-.DNDN	Not Selected
51	male	27	Bruton	Agamma(X+nX).HCsHCs		1.20	.80												negative	positive	negative	negative	negative	negative					.DNDN	Not Selected
52	male	29	Bruton	Agamma(X+nX).HCsHCs		1.77	.60	110	1100.0	35	53	2	120	nl			BTK	abnl	negative	positive	positive	negative	negative	positive					.DNDN	Not Selected
53	male	24	Bruton	Agamma(X+nX).HCsHCs		1.80	1.30												negative	positive	negative	negative	negative	negative					.DNDN	Not Selected
54	male	14	Bruton	Agamma(X+nX).HCsHCs		2.60	.30												negative	positive	negative	negative	negative	negative					.DNDN	Not Selected
56	male	31	Bruton	Agamma(X+nX).HCsHCs		.60	.50										BTK		negative	positive	negative	negative	negative	negative			30.00		.DNDN	Not Selected
58	male	37	Bruton	Agamma(X+nX).HCsHCs		1.90	1.10												positive	positive	negative	negative	negative	negative					.DNDN	Not Selected
76	male	13	Agamma	Agamma(X+nX).HCsHCs		6.10	2.60	319	1123.0	9	3	0	120	nl			PIK3CD	abnl	positive	positive	negative	negative	positive	negative	30.00	2.00	18.00	55.00	K+L-.DNDN	Not Selected
45	female	11	AT gene	Other PIDs.HCsHCs		8.60	4.20		531.0								ATM		negative	positive	negative	negative	negative	negative			12.00		DP.DNDN	Not Selected
46	male	17	AT gene	Other PIDs.HCsHCs		7.80	5.00		525.0								ATM		negative	positive	negative	negative	negative	negative					DP.DNDN	Not Selected
47	female	8	IgA Def	Other PIDs.HCsHCs	17.00	10.00	8.40	670	1700.0	54	21	15	36	nl				nl	negative	positive	negative	negative	negative	negative	17.00	17.00	45.00	22.00	DP.DNDN	Not Selected
48	female	13	IgA Def	Other PIDs.HCsHCs		8.70	6.00												negative	positive	negative	negative	negative	negative			34.00		DP.DNDN	Not Selected
49	male	29	Hyper IgM	Other PIDs.HCsHCs		27.50	11.70		562.0								CD40L		negative	positive	negative	negative	negative	negative			32.00		DP.DNDN	Not Selected
